# Supplementary material for: BET Proteins Regulate Expression of Osr1 in Early Kidney Development
Source: Biomedicines. 2021 Dec 10;9(12):1878. doi: 10.3390/biomedicines9121878 (PMC8698285; doi:10.3390/biomedicines9121878)
Supplement: Supplementary file 1 [file biomedicines-09-01878-s001.zip]

Archive with 1 entries (1 files):
- biomedicines-1492984-supplementary.pdf
